# Supplementary material for: The integration of mHealth technologies in telemedicine during the COVID-19 era: A cross-sectional study
Source: PLoS One. 2022 Feb 24;17(2):e0264436. doi: 10.1371/journal.pone.0264436 (PMC8870491; doi:10.1371/journal.pone.0264436)
Supplement: S1 Dataset — (XLSX) [file pone.0264436.s001.xlsx]

## Sheet: Dsc Stat 20210624
Variable	# observation	%	%
Gender
Male	229	44.47	44.47
Female	286	55.53	55.53
			100
Age range, y
<39	215	41.75	41.75
40-49	149	28.93	28.93
50-59	98	19.03	19.03
60+	53	10.29	10.29
			100
Education
High school or eqv.	181	35.15	35.15
High degree or eqv.	255	49.51	49.51
Higher degree or eqv.	79	15.34	15.34
			100
Marital Status
Single	88	17.09	17.09
Married	386	74.95	74.95
Others (Widowed And Divorced)	41	7.96	7.96
			100
Past experience with TM
Never Used	306	59.42	59.42
Used	209	40.58	40.58
			100
Employment
Employed	353	68.54	68.54
Unemployed	162	31.46	31.46
			100
Distance to health center
< 30 min	405	78.64	78.64
> 30 min	110	21.36	21.36
TM care similar to office visit
Disagree & Strongly Disagree	118	22.91	22.91
Neutral	141	27.38	27.38
Agree & Strongly Agree	256	49.71	49.71
			100
Prefer TM over office visit
Disagree & Strongly Disagree	63	12.23	12.23
Neutral	78	15.15	15.15
Agree & Strongly Agree	374	72.62	72.62
			100
Ease of booking the appointment through TM
Disagree & Strongly Disagree	51	9.9	9.9
Neutral	101	19.61	19.61
Agree & Strongly Agree	363	70.49	70.49
			100
The doctor could hear me clearly during the telemedicine consultation
Disagree & Strongly Disagree	26	5.05	5.05
Neutral	67	13.01	13.01
Agree & Strongly Agree	422	81.94	81.94
			100
I could hear the doctor clearly using the telemedicine system
Disagree & Strongly Disagree	25	4.85	4.85
Neutral	61	11.84	11.84
Agree & Strongly Agree	429	83.3	83.3
			100
Last visit via DOH “Remote Care” Application?
No	346	67.18	67.18
Yes	169	32.82	32.82
		100	100
Overall, it was easy to use the application
Disagree & Strongly Disagree	7	4.14201	4.14
Neutral	26	15.3846	15.38
Agree & Strongly Agree	136	80.4734	80.47
		100	100
Overall, the information in the application was well organized, so I could easily find the information I needed
Disagree & Strongly Disagree	8	4.73373	4.73373
Neutral	31	18.3432	18.3432
Agree & Strongly Agree	130	76.9231	76.9231
		100	100
Overall, I am satisfied with this application
Disagree & Strongly Disagree	13	7.69231	7.69231
Neutral	21	12.426	12.426
Agree & Strongly Agree	135	79.8817	79.8817
		100	100
I recommend using the application
Disagree & Strongly Disagree	10	5.91716	5.91716
Neutral	24	14.2012	14.2012
Agree & Strongly Agree	135	79.8817	79.8817
		100	100
Neutral	121	23.5	23.5
		100	100

## Sheet: Chart 20210629
	Disagree & Strongly Disagree	Neutral	Agree & Strongly Agree
Overall, it was easy to use the application	0.0414	0.1538	0.8048
Overall, the information in the application was well organized	0.0473	0.1834	0.7693
Overall, I am satisfied with this application	0.0769	0.1243	0.7988
I recommend using the application	0.0592	0.142	0.7988
